# Supplementary material for: Tigriopus iranicus sp. nov., a new species of Harpacticidae (Copepoda, Crustacea) from Iran, with a redescription of T. raki Bradford, 1967
Source: Zookeys. 2021 Apr 27;1035:115–44. doi: 10.3897/zookeys.1035.61584 (PMC8096802; doi:10.3897/zookeys.1035.61584)
Supplement: XML Treatment for Tigriopus iranicus [file zookeys.1035.61584-treatment1.xml]

<!DOCTYPE tp:taxon-treatment
  PUBLIC "-//TaxonX//DTD Taxonomic Treatment Publishing DTD v0 20100105//EN" "tax-treatment-NSO.dtd">
<tp:taxon-treatment xmlns:tp="http://www.plazi.org/taxpub"><tp:treatment-meta><kwd-group><label>Taxon classification</label><kwd><named-content xmlns:xlink="http://www.w3.org/1999/xlink" content-type="kingdom">Animalia</named-content></kwd><kwd><named-content xmlns:xlink="http://www.w3.org/1999/xlink" content-type="order">Harpacticoida</named-content></kwd><kwd><named-content xmlns:xlink="http://www.w3.org/1999/xlink" content-type="family">Harpacticidae</named-content></kwd></kwd-group><mixed-citation publication-type="journal"><person-group><name><surname>Nazari</surname><given-names>Fatemeh</given-names></name><name><surname>Mirshamsi</surname><given-names>Omid</given-names></name><name><surname>Arbizu</surname><given-names>Pedro Martínez</given-names></name></person-group><article-title><italic><tp:taxon-name><tp:taxon-name-part taxon-name-part-type="genus" reg="Tigriopus">Tigriopus</tp:taxon-name-part> <tp:taxon-name-part taxon-name-part-type="species" reg="iranicus">iranicus</tp:taxon-name-part></tp:taxon-name></italic> sp. nov., a new species of <tp:taxon-name><tp:taxon-name-part taxon-name-part-type="family">Harpacticidae</tp:taxon-name-part></tp:taxon-name> (<tp:taxon-name><tp:taxon-name-part taxon-name-part-type="subclass">Copepoda</tp:taxon-name-part></tp:taxon-name>, <tp:taxon-name><tp:taxon-name-part taxon-name-part-type="subphylum">Crustacea</tp:taxon-name-part></tp:taxon-name>) from Iran, with a redescription of <italic><tp:taxon-name><tp:taxon-name-part taxon-name-part-type="genus" reg="Tigriopus">T.</tp:taxon-name-part> <tp:taxon-name-part taxon-name-part-type="species" reg="raki">raki</tp:taxon-name-part></tp:taxon-name></italic> Bradford, 1967</article-title><source>Zookeys</source><day>27</day><month>4</month><year>2021</year><volume>1035</volume><fpage>115</fpage><lpage>144</lpage><pub-id pub-id-type="doi">10.3897/zookeys.1035.61584</pub-id></mixed-citation></tp:treatment-meta><tp:nomenclature><tp:taxon-name><object-id xmlns:xlink="http://www.w3.org/1999/xlink" content-type="arpha" xlink:type="simple">56BB20C5-AA32-5583-8A5A-7E8A652B56F1</object-id>
                <tp:taxon-name-part taxon-name-part-type="genus" reg="Tigriopus">Tigriopus</tp:taxon-name-part>
                <tp:taxon-name-part taxon-name-part-type="species" reg="iranicus">iranicus</tp:taxon-name-part>
                <object-id xmlns:xlink="http://www.w3.org/1999/xlink" content-type="zoobank" xlink:type="simple">http://zoobank.org/D13668C8-8CE2-4594-829E-E67098C81F8C</object-id>
              </tp:taxon-name><tp:taxon-status xmlns:xlink="http://www.w3.org/1999/xlink" xlink:type="simple">sp. nov.</tp:taxon-status><xref ref-type="fig" rid="F1">Figs 1</xref><xref ref-type="fig" rid="F2">, 2</xref><xref ref-type="fig" rid="F3">, 3</xref><xref ref-type="fig" rid="F4">, 4</xref><xref ref-type="fig" rid="F5">, 5</xref><xref ref-type="fig" rid="F6">, 6</xref><xref ref-type="fig" rid="F7">, 7</xref><xref ref-type="fig" rid="F8">, 8</xref><xref ref-type="fig" rid="F9">, 9</xref><xref ref-type="fig" rid="F10">, 10</xref></tp:nomenclature><tp:treatment-sec sec-type="type material" id="SECID0EKHAE"><title>Type material.</title><p><bold><italic>Holotype</italic>:</bold> one adult female (SMF 37258/1-13) dissected, mounted on 13 slides. <bold><italic>Allotype</italic></bold>: one male (SMF 37259/1-11) dissected, mounted on 11 slides, and 115 paratypes (65 females and 50 males) preserved in alcohol (SMF 37260).</p></tp:treatment-sec><tp:treatment-sec sec-type="type locality" id="SECID0EYHAE"><title>Type locality.</title><p>Rock tidal pool on the coast of Iran, Jask, Vanak, <named-content xmlns:xlink="http://www.w3.org/1999/xlink" content-type="dwc:verbatimCoordinates" xlink:type="simple"><named-content content-type="geo-json" specific-use="{&#34;type&#34;:&#34;Point&#34;,&#34;coordinates&#34;:[58.870000,25.534722]}" id="NCID0EBIAE" xlink:type="simple">25°32'5"N, 58°52'12"E</named-content></named-content>.</p></tp:treatment-sec><tp:treatment-sec sec-type="Differential diagnosis" id="SECID0EGIAE"><title>Differential diagnosis.</title><p>With marked distinction between prosome and urosome. <abbrev xmlns:xlink="http://www.w3.org/1999/xlink" xlink:title="first swimming leg" id="ABBRID0EMIAE" xlink:type="simple">P1</abbrev>-bearing somite fused to cephalothorax. Female antennule nine-segmented; seven-segmented and chirocerate in male. Mandible with two naked setae on basis, palp with two-segmented endopod and exopod. Maxilla with two endites, each with two setae. <abbrev xmlns:xlink="http://www.w3.org/1999/xlink" xlink:title="first swimming leg" id="ABBRID0EQIAE" xlink:type="simple">P1</abbrev><abbrev xmlns:xlink="http://www.w3.org/1999/xlink" xlink:title="distal segments of endopod" id="ABBRID0EUIAE" xlink:type="simple">enp-3</abbrev> with one claw, one spine, and one naked seta. <abbrev xmlns:xlink="http://www.w3.org/1999/xlink" xlink:title="first swimming leg" id="ABBRID0EYIAE" xlink:type="simple">P1</abbrev><abbrev xmlns:xlink="http://www.w3.org/1999/xlink" xlink:title="distal segments of exopod" id="ABBRID0E3IAE" xlink:type="simple">exp-3</abbrev> with five well-developed claws. Endopodal lobe of female <abbrev xmlns:xlink="http://www.w3.org/1999/xlink" xlink:title="fifth swimming leg" id="ABBRID0EAJAE" xlink:type="simple">P5</abbrev> with four pinnate setae. Female <abbrev xmlns:xlink="http://www.w3.org/1999/xlink" xlink:title="sixth swimming leg" id="ABBRID0EEJAE" xlink:type="simple">P6</abbrev> with two setae. Inner seta of the male <abbrev xmlns:xlink="http://www.w3.org/1999/xlink" xlink:title="second swimming leg" id="ABBRID0EIJAE" xlink:type="simple">P2</abbrev><abbrev xmlns:xlink="http://www.w3.org/1999/xlink" xlink:title="middle segments of endopod" id="ABBRID0EMJAE" xlink:type="simple">enp-2</abbrev> incorporated to the segment creating curved, pinnate process. Male <abbrev xmlns:xlink="http://www.w3.org/1999/xlink" xlink:title="fifth swimming leg" id="ABBRID0EQJAE" xlink:type="simple">P5</abbrev> baseoendopods fused, forming a continuous plate, endopodal lobe without armature, <abbrev xmlns:xlink="http://www.w3.org/1999/xlink" xlink:title="exopod" id="ABBRID0EUJAE" xlink:type="simple">exp</abbrev> with four elements.</p></tp:treatment-sec><tp:treatment-sec sec-type="description" id="SECID0EYJAE"><title>Description.</title><p><bold>Female.</bold> Total body length 630 µm, measured from tip of rostrum to posterior margin of furcal rami. <tp:taxon-name><tp:taxon-name-part taxon-name-part-type="genus" reg="Prosome">Prosome</tp:taxon-name-part></tp:taxon-name> four-segmented (Figs <xref ref-type="fig" rid="F1">1A–C</xref>, <xref ref-type="fig" rid="F2">2A, B</xref>), consisting of cephalothorax and three free pedigerous somites. First pedigerous somite bearing <abbrev xmlns:xlink="http://www.w3.org/1999/xlink" xlink:title="first swimming leg" id="ABBRID0EXKAE" xlink:type="simple">P1</abbrev> fused to cephalosome. Cephalothorax and pedigerous somites smooth, furnished with sensilla; hyaline frills smooth without spinules or denticles. Rostrum (Fig. <xref ref-type="fig" rid="F3">3A</xref>) well developed, as long as first segment of antennule, bell-shaped, with two pairs of sensilla near apical and lateral margins. Urosome (Figs <xref ref-type="fig" rid="F1">1A–C</xref>, <xref ref-type="fig" rid="F2">2A, B</xref>) five-segmented, comprising fifth pedigerous somite, genital double-somite, two free abdominal somites and telson. Genital double-somite completely fused dorsally and ventrally, subdivided laterally by internal chitinous rib. Urosome ornamented with row of spinules laterally. Genital double-somite and first free abdominal somite clothed with sensilla dorsally. First and second free abdominal somites with posterior row of spinules ventrally. Telson with spinular rows ventrally and laterally, with two sensilla on dorsal distal margin. Anal operculum semicircular, smooth (Fig. <xref ref-type="fig" rid="F2">2A</xref>).</p><fig id="F1" position="float" orientation="portrait"><object-id xmlns:xlink="http://www.w3.org/1999/xlink" content-type="doi" xlink:type="simple">10.3897/zookeys.1035.61584.figure1</object-id><object-id xmlns:xlink="http://www.w3.org/1999/xlink" content-type="arpha" xlink:type="simple">EAE39741-F98E-5166-BD93-5D05E4287F0F</object-id><label>Figure 1.</label><caption><p><italic><tp:taxon-name><tp:taxon-name-part taxon-name-part-type="genus" reg="Tigriopus">Tigriopus</tp:taxon-name-part> <tp:taxon-name-part taxon-name-part-type="species" reg="iranicus">iranicus</tp:taxon-name-part></tp:taxon-name></italic> sp. nov. female. Confocal laser microphotograph <bold>A</bold> habitus, dorsal <bold>B</bold> habitus, lateral <bold>C</bold> habitus, ventral. Scale bar: 100 µm.</p></caption><graphic xmlns:xlink="http://www.w3.org/1999/xlink" xlink:href="zookeys-1035-115-g001.jpg" position="float" orientation="portrait" xlink:type="simple" id="oo_536426.jpg"><uri content-type="original_file" xlink:type="simple">https://binary.pensoft.net/fig/536426</uri></graphic></fig><fig id="F2" position="float" orientation="portrait"><object-id xmlns:xlink="http://www.w3.org/1999/xlink" content-type="doi" xlink:type="simple">10.3897/zookeys.1035.61584.figure2</object-id><object-id xmlns:xlink="http://www.w3.org/1999/xlink" content-type="arpha" xlink:type="simple">07EB20A0-7F28-5B6A-94FC-462626702D74</object-id><label>Figure 2.</label><caption><p><italic><tp:taxon-name><tp:taxon-name-part taxon-name-part-type="genus" reg="Tigriopus">Tigriopus</tp:taxon-name-part> <tp:taxon-name-part taxon-name-part-type="species" reg="iranicus">iranicus</tp:taxon-name-part></tp:taxon-name></italic> sp. nov. female <bold>A</bold> habitus, dorsal <bold>B</bold> habitus, lateral. Scale bar: 50 µm.</p></caption><graphic xmlns:xlink="http://www.w3.org/1999/xlink" xlink:href="zookeys-1035-115-g002.jpg" position="float" orientation="portrait" xlink:type="simple" id="oo_536427.jpg"><uri content-type="original_file" xlink:type="simple">https://binary.pensoft.net/fig/536427</uri></graphic></fig><p><bold><italic>Furcal rami</italic></bold> (Figs <xref ref-type="fig" rid="F2">2A, B</xref>, <xref ref-type="fig" rid="F7">7A</xref>). Divergent, slightly longer than wide, furnished with oblique spinular row on dorsal surface and row of spinules ventrolaterally as illustrated. Seta I located on outer margin, approximately at mid-length of ramus; seta II positioned dorsally; seta III longer than seta II, placed on outer distal corner; seta IV pinnate; seta V longest and pinnate; seta VI as long as seta III, positioned on inner corner; seta VII tri-articulated, located dorsally.</p><p><bold><italic>Antennule</italic></bold> (Fig. <xref ref-type="fig" rid="F3">3B</xref>). Nine-segmented; first three segments longer than six apical segments combined; first segment with row of spinules; fourth segment with one seta fused basally to aesthetasc and two naked setae; apical acrothek on last segment with two setae fused at their bases and one aesthetasc. Armature formula: 1(1), 2(9), 3(7), 4(3+(1+<abbrev xmlns:xlink="http://www.w3.org/1999/xlink" xlink:title="aesthetasc" id="ABBRID0EIOAE" xlink:type="simple">ae</abbrev>)), 5(1), 6(4), 7(1), 8(3), 9(5+acrothek).</p><fig id="F3" position="float" orientation="portrait"><object-id xmlns:xlink="http://www.w3.org/1999/xlink" content-type="doi" xlink:type="simple">10.3897/zookeys.1035.61584.figure3</object-id><object-id xmlns:xlink="http://www.w3.org/1999/xlink" content-type="arpha" xlink:type="simple">9415A65C-052F-5BC9-BDE8-42667F78E708</object-id><label>Figure 3.</label><caption><p><italic><tp:taxon-name><tp:taxon-name-part taxon-name-part-type="genus" reg="Tigriopus">Tigriopus</tp:taxon-name-part> <tp:taxon-name-part taxon-name-part-type="species" reg="iranicus">iranicus</tp:taxon-name-part></tp:taxon-name></italic> sp. nov. female <bold>A</bold> rostrum, dorsal <bold>B</bold> antennule <bold>C</bold> antenna <bold>D</bold> maxilliped. Scale bars: 20 µm.</p></caption><graphic xmlns:xlink="http://www.w3.org/1999/xlink" xlink:href="zookeys-1035-115-g003.jpg" position="float" orientation="portrait" xlink:type="simple" id="oo_536428.jpg"><uri content-type="original_file" xlink:type="simple">https://binary.pensoft.net/fig/536428</uri></graphic></fig><p><bold><italic>Antenna</italic></bold> (Fig. <xref ref-type="fig" rid="F3">3C</xref>). Three-segmented, composed of coxa, allobasis, and one free endopodal segment. Coxa without ornamentation. Allobasis ornamented with row of spinules and long setules proximally, abexopodal seta bipinnate. Free endopodal segment ornamented with row of spinules close to insertion site of proximal lateral spine, and with frill and minute spinules on outer distal corner; with two pinnate spines on lateral margin, one pinnate spine, four geniculate and two tiny naked setae distally. Exopod three-segmented; first segment longest with two pinnate setae; second segment with one pinnate seta; last segment with one pinnate seta incorporated into segment, and one tiny bare seta with spinules at its base.</p><p><bold><italic>Labrum</italic></bold> (Fig. <xref ref-type="fig" rid="F4">4A</xref>). Broad and well developed, triangular in lateral view, ornamented with setules along outer margin.</p><fig id="F4" position="float" orientation="portrait"><object-id xmlns:xlink="http://www.w3.org/1999/xlink" content-type="doi" xlink:type="simple">10.3897/zookeys.1035.61584.figure4</object-id><object-id xmlns:xlink="http://www.w3.org/1999/xlink" content-type="arpha" xlink:type="simple">7F35A686-0C48-5FBB-9E4C-90A530206A4D</object-id><label>Figure 4.</label><caption><p><italic><tp:taxon-name><tp:taxon-name-part taxon-name-part-type="genus" reg="Tigriopus">Tigriopus</tp:taxon-name-part> <tp:taxon-name-part taxon-name-part-type="species" reg="iranicus">iranicus</tp:taxon-name-part></tp:taxon-name></italic> sp. nov. female <bold>A</bold> labrum <bold>B</bold> mandible <bold>C</bold> maxillule <bold>D</bold> coxal endite of the maxillule <bold>E</bold> maxilla. Scale bars: 20 µm.</p></caption><graphic xmlns:xlink="http://www.w3.org/1999/xlink" xlink:href="zookeys-1035-115-g004.jpg" position="float" orientation="portrait" xlink:type="simple" id="oo_536429.jpg"><uri content-type="original_file" xlink:type="simple">https://binary.pensoft.net/fig/536429</uri></graphic></fig><p><bold><italic>Mandible</italic></bold> (Fig. <xref ref-type="fig" rid="F4">4B</xref>). Coxa with well-developed gnathobase. The latter with six blunt and two multicuspidate teeth and one pinnate seta. Basis rectangular with two smooth setae. Both exopod and endopod two-segmented. Enp-1 with three naked setae laterally, two of them fused basally; <abbrev xmlns:xlink="http://www.w3.org/1999/xlink" xlink:title="middle segments of endopod" id="ABBRID0EPRAE" xlink:type="simple">enp-2</abbrev> with five naked setae on distal margin. Exp-1 with two smooth setae on inner margin and spinules on outer margin; <abbrev xmlns:xlink="http://www.w3.org/1999/xlink" xlink:title="middle segments of exopod" id="ABBRID0ETRAE" xlink:type="simple">exp-2</abbrev> with three naked setae.</p><p><bold><italic>Maxillule</italic></bold> (Fig. <xref ref-type="fig" rid="F4">4C, D</xref>). Arthrite of praecoxa with one ventral pinnate spine, tiny apical spine, two pinnate and four naked apical spines, and two smooth surface setae, ornamented with spinules on posterior surface, and with few lateral spinules medially. Coxal endite (Fig. <xref ref-type="fig" rid="F4">4D</xref>) cylindrical, with three naked setae, with spinules subdistally. Basis with two lateral smooth setae, and one pinnate and three smooth distal setae. Endopod one-segmented, cylindrical, with three naked setae. Exopod one-segmented, with four naked setae.</p><p><bold><italic>Maxilla</italic></bold> (Fig. <xref ref-type="fig" rid="F4">4E</xref>). Syncoxa bearing one praecoxal and one coxal endite, each armed with two setae, with two lobes (probably the remnant of endites) between syncoxal endites, with spinules on praecoxal endite, with some medial and some distal spinules on syncoxa. Allobasis prolonged into a strong pinnate claw, with one anterior naked seta and one posterior slender smooth, and one strong bipinnate seta. Endopod one-segmented, carrying two naked setae.</p><p><bold><italic>Maxilliped</italic></bold> (Fig. <xref ref-type="fig" rid="F3">3D</xref>). Syncoxa with spinule patch on outer margin and with distal spinule row; with one naked inner distal seta. Basis with strong spinules on inner margin and one naked seta. Endopod drawn out into a developed pinnate claw carrying a process with two smooth setae.</p><p><bold><italic>Swimming legs <abbrev xmlns:xlink="http://www.w3.org/1999/xlink" xlink:title="first swimming leg" id="ABBRID0ECTAE" xlink:type="simple">P1</abbrev>–<abbrev xmlns:xlink="http://www.w3.org/1999/xlink" xlink:title="fourth swimming leg" id="ABBRID0EGTAE" xlink:type="simple">P4</abbrev></italic></bold> (Figs <xref ref-type="fig" rid="F5">5A, B</xref>, <xref ref-type="fig" rid="F6">6A, B</xref>) biramous, each ramus three-segmented and well-ornamented with spinules, exopod longer than endopod. Setal formula as follows:</p><table-wrap position="float" orientation="portrait"><table id="TID0ENFBG" rules="all"><tbody><tr><th rowspan="1" colspan="1"/><th rowspan="1" colspan="1">Coxa</th><th rowspan="1" colspan="1">Basis</th><th rowspan="1" colspan="1">Exopod</th><th rowspan="1" colspan="1">Endopod</th></tr><tr><td rowspan="1" colspan="1">Leg 1</td><td rowspan="1" colspan="1">0–0</td><td rowspan="1" colspan="1">I–I</td><td rowspan="1" colspan="1">I–0; I–1; V</td><td rowspan="1" colspan="1">0–1, 0–0; II+1</td></tr><tr><td rowspan="1" colspan="1">Leg 2</td><td rowspan="1" colspan="1">0–0</td><td rowspan="1" colspan="1">I–0</td><td rowspan="1" colspan="1">I–1; I–1; III, II,2</td><td rowspan="1" colspan="1">0–1; 0–1; I,2,1</td></tr><tr><td rowspan="1" colspan="1">Leg 3</td><td rowspan="1" colspan="1">0–0</td><td rowspan="1" colspan="1">1–0</td><td rowspan="1" colspan="1">I–1; I–1; III, II,2</td><td rowspan="1" colspan="1">0–1; 0–1; I,2,1</td></tr><tr><td rowspan="1" colspan="1">Leg 4</td><td rowspan="1" colspan="1">0–0</td><td rowspan="1" colspan="1">1–0</td><td rowspan="1" colspan="1">I–1; I–1; III, II,3</td><td rowspan="1" colspan="1">0–1; 0–0; I,2,1</td></tr></tbody></table></table-wrap><fig id="F5" position="float" orientation="portrait"><object-id xmlns:xlink="http://www.w3.org/1999/xlink" content-type="doi" xlink:type="simple">10.3897/zookeys.1035.61584.figure5</object-id><object-id xmlns:xlink="http://www.w3.org/1999/xlink" content-type="arpha" xlink:type="simple">1DF46506-96DE-5120-8F5D-8D3474B1B867</object-id><label>Figure 5.</label><caption><p><italic><tp:taxon-name><tp:taxon-name-part taxon-name-part-type="genus" reg="Tigriopus">Tigriopus</tp:taxon-name-part> <tp:taxon-name-part taxon-name-part-type="species" reg="iranicus">iranicus</tp:taxon-name-part></tp:taxon-name></italic> sp. nov. female <bold>A</bold><abbrev xmlns:xlink="http://www.w3.org/1999/xlink" xlink:title="first swimming leg" id="ABBRID0EEXAE" xlink:type="simple">P1</abbrev><bold>B</bold><abbrev xmlns:xlink="http://www.w3.org/1999/xlink" xlink:title="second swimming leg" id="ABBRID0EKXAE" xlink:type="simple">P2</abbrev>. Scale bar: 20 µm.</p></caption><graphic xmlns:xlink="http://www.w3.org/1999/xlink" xlink:href="zookeys-1035-115-g005.jpg" position="float" orientation="portrait" xlink:type="simple" id="oo_536430.jpg"><uri content-type="original_file" xlink:type="simple">https://binary.pensoft.net/fig/536430</uri></graphic></fig><p><bold><italic><abbrev xmlns:xlink="http://www.w3.org/1999/xlink" xlink:title="first swimming leg" id="ABBRID0EYXAE" xlink:type="simple">P1</abbrev></italic></bold> (Fig. <xref ref-type="fig" rid="F5">5A</xref>). Intercoxal sclerite rectangular, longer than wide and smooth. Praecoxa and coxa ornamented with spinular rows on distolateral anterior surface. Basis bearing one inner and one outer spinulose flagellate spine, with rows of spinules on anterior surface as shown. Endopod approximately as long as first exopodal segment; <abbrev xmlns:xlink="http://www.w3.org/1999/xlink" xlink:title="proximal segments of endopod" id="ABBRID0EBYAE" xlink:type="simple">enp-1</abbrev> longest, with one long inner seta inserted at two-thirds length of segment, ornamented with setules and spinules as depicted, with spinule row on inner and outer margins; <abbrev xmlns:xlink="http://www.w3.org/1999/xlink" xlink:title="middle segments of endopod" id="ABBRID0EFYAE" xlink:type="simple">enp-2</abbrev> wider than long, unarmed, with few large outer spinules; <abbrev xmlns:xlink="http://www.w3.org/1999/xlink" xlink:title="distal segments of endopod" id="ABBRID0EJYAE" xlink:type="simple">enp-3</abbrev> with one strong curved pinnate claw, one spine and one tiny smooth seta at base of the claw, with outer spinular row. Exp-1 longest, bearing one pinnate flagellate outer spine distally, with row of outer spinules; Exp-2 ornamented with setules and spinules as shown, with one outer pinnate flagellate spine at two-thirds length of segment, and one inner subapical pinnate seta; <abbrev xmlns:xlink="http://www.w3.org/1999/xlink" xlink:title="distal segments of exopod" id="ABBRID0ENYAE" xlink:type="simple">exp-3</abbrev> shortest, armed with five claw-like spines.</p><p><bold><italic><abbrev xmlns:xlink="http://www.w3.org/1999/xlink" xlink:title="second swimming leg" id="ABBRID0EWYAE" xlink:type="simple">P2</abbrev></italic></bold> (Fig. <xref ref-type="fig" rid="F5">5B</xref>). Intercoxal sclerite smooth, longer than wide and curved. Coxa triangular, with proximal and outer subdistal spinular rows, with distal frill on anterior surface, and with pore near inner margin. Basis with spinules at base of outer spine and at base of exopod, with inner distal frill and pore close to insertion site of exopod, with outer flagellate pinnate spine. Endopodal segments with strong outer spinules; <abbrev xmlns:xlink="http://www.w3.org/1999/xlink" xlink:title="proximal segments of endopod" id="ABBRID0E6YAE" xlink:type="simple">enp-1</abbrev> and -2 with one inner seta ornamented with setules proximally and with small spinules distally; <abbrev xmlns:xlink="http://www.w3.org/1999/xlink" xlink:title="distal segments of endopod" id="ABBRID0EDZAE" xlink:type="simple">enp-3</abbrev> with one spinulose and two pinnate setae, and one blunt pinnate spine. Exopodal segments with strong outer spinules; <abbrev xmlns:xlink="http://www.w3.org/1999/xlink" xlink:title="proximal segments of exopod" id="ABBRID0EHZAE" xlink:type="simple">exp-1</abbrev> and <abbrev xmlns:xlink="http://www.w3.org/1999/xlink" xlink:title="middle segments of exopod" id="ABBRID0ELZAE" xlink:type="simple">exp-2</abbrev> with anterior distal frill, with one outer naked spine and one inner pinnate seta; <abbrev xmlns:xlink="http://www.w3.org/1999/xlink" xlink:title="distal segments of exopod" id="ABBRID0EPZAE" xlink:type="simple">exp-3</abbrev> with three naked outer spines, one outer distal element ornamented as shown and one inner distal pinnate seta, and two pinnate inner setae.</p><p><bold><italic><abbrev xmlns:xlink="http://www.w3.org/1999/xlink" xlink:title="third swimming leg" id="ABBRID0EYZAE" xlink:type="simple">P3</abbrev></italic></bold> (Fig. <xref ref-type="fig" rid="F6">6A</xref>). Coxa with spinules on outer distal corner and frill on inner distal border. Basis with strong outer spinules, with smooth outer seta. Segments of both rami with spinules on outer margins. Enp-1 and <abbrev xmlns:xlink="http://www.w3.org/1999/xlink" xlink:title="middle segments of endopod" id="ABBRID0EK1AE" xlink:type="simple">enp-2</abbrev> armed with one long inner seta ornamented as depicted; <abbrev xmlns:xlink="http://www.w3.org/1999/xlink" xlink:title="proximal segments of endopod" id="ABBRID0EO1AE" xlink:type="simple">enp-1</abbrev> with, <abbrev xmlns:xlink="http://www.w3.org/1999/xlink" xlink:title="middle segments of endopod" id="ABBRID0ES1AE" xlink:type="simple">enp-2</abbrev> without inner distal frill; <abbrev xmlns:xlink="http://www.w3.org/1999/xlink" xlink:title="distal segments of endopod" id="ABBRID0EW1AE" xlink:type="simple">enp-3</abbrev> with three pinnate setae and one unipinnate spine. Exp-1 and <abbrev xmlns:xlink="http://www.w3.org/1999/xlink" xlink:title="middle segments of exopod" id="ABBRID0E11AE" xlink:type="simple">exp-2</abbrev> with anterior frill distally, with one outer pinnate spine and one inner seta ornamented as figured; <abbrev xmlns:xlink="http://www.w3.org/1999/xlink" xlink:title="distal segments of exopod" id="ABBRID0E51AE" xlink:type="simple">exp-3</abbrev> with three outer pinnate spines, one outer and one inner distal element as shown, and two inner setae.</p><fig id="F6" position="float" orientation="portrait"><object-id xmlns:xlink="http://www.w3.org/1999/xlink" content-type="doi" xlink:type="simple">10.3897/zookeys.1035.61584.figure6</object-id><object-id xmlns:xlink="http://www.w3.org/1999/xlink" content-type="arpha" xlink:type="simple">C245232C-F273-5BF7-87CC-1FC9132AF221</object-id><label>Figure 6.</label><caption><p><italic><tp:taxon-name><tp:taxon-name-part taxon-name-part-type="genus" reg="Tigriopus">Tigriopus</tp:taxon-name-part> <tp:taxon-name-part taxon-name-part-type="species" reg="iranicus">iranicus</tp:taxon-name-part></tp:taxon-name></italic> sp. nov. female <bold>A</bold><abbrev xmlns:xlink="http://www.w3.org/1999/xlink" xlink:title="third swimming leg" id="ABBRID0EX2AE" xlink:type="simple">P3</abbrev><bold>B</bold><abbrev xmlns:xlink="http://www.w3.org/1999/xlink" xlink:title="fourth swimming leg" id="ABBRID0E42AE" xlink:type="simple">P4</abbrev>. Scale bar: 20 µm.</p></caption><graphic xmlns:xlink="http://www.w3.org/1999/xlink" xlink:href="zookeys-1035-115-g006.jpg" position="float" orientation="portrait" xlink:type="simple" id="oo_536431.jpg"><uri content-type="original_file" xlink:type="simple">https://binary.pensoft.net/fig/536431</uri></graphic></fig><p><bold><italic><abbrev xmlns:xlink="http://www.w3.org/1999/xlink" xlink:title="fourth swimming leg" id="ABBRID0EL3AE" xlink:type="simple">P4</abbrev></italic></bold> (Fig. <xref ref-type="fig" rid="F6">6B</xref>). Coxa with anterior frill distally and with outer spinules. Both exopodal and endopodal segments ornamented with outer spinules. Enp-1 with frill on anterior distal margin, bearing one inner pinnate seta; <abbrev xmlns:xlink="http://www.w3.org/1999/xlink" xlink:title="middle segments of endopod" id="ABBRID0EU3AE" xlink:type="simple">enp-2</abbrev> unarmed; <abbrev xmlns:xlink="http://www.w3.org/1999/xlink" xlink:title="distal segments of endopod" id="ABBRID0EY3AE" xlink:type="simple">enp-3</abbrev> with one pinnate spine and three pinnate setae. Exp-1 with distal frill and outer pore on anterior surface, with one pinnate outer spine and one pinnate inner seta; <abbrev xmlns:xlink="http://www.w3.org/1999/xlink" xlink:title="middle segments of exopod" id="ABBRID0E33AE" xlink:type="simple">exp-2</abbrev> with anterior distal frill, with pinnate outer spine and pinnate inner seta; <abbrev xmlns:xlink="http://www.w3.org/1999/xlink" xlink:title="distal segments of exopod" id="ABBRID0EA4AE" xlink:type="simple">exp-3</abbrev> with three outer pinnate spines, one outer and one inner distal element, and three inner setae of which medial spinulose.</p><p><bold><italic><abbrev xmlns:xlink="http://www.w3.org/1999/xlink" xlink:title="fifth swimming leg" id="ABBRID0EJ4AE" xlink:type="simple">P5</abbrev></italic></bold> (Fig. <xref ref-type="fig" rid="F7">7B</xref>). Exopod and baseoendopod separate; ornamented with spinules as illustrated; baseoendopod bearing smooth outer basal seta; endopodal lobe with four pinnate setae, with one tube-pore near innermost seta and two pores on anterior surface; exopod rectangular, with five pinnate setae and one pore on anterior surface.</p><fig id="F7" position="float" orientation="portrait"><object-id xmlns:xlink="http://www.w3.org/1999/xlink" content-type="doi" xlink:type="simple">10.3897/zookeys.1035.61584.figure7</object-id><object-id xmlns:xlink="http://www.w3.org/1999/xlink" content-type="arpha" xlink:type="simple">B529E2C6-50AB-5504-8F55-C03712EDDD07</object-id><label>Figure 7.</label><caption><p><italic><tp:taxon-name><tp:taxon-name-part taxon-name-part-type="genus" reg="Tigriopus">Tigriopus</tp:taxon-name-part> <tp:taxon-name-part taxon-name-part-type="species" reg="iranicus">iranicus</tp:taxon-name-part></tp:taxon-name></italic> sp. nov. female <bold>A</bold> urosome, ventral <bold>B</bold><abbrev xmlns:xlink="http://www.w3.org/1999/xlink" xlink:title="fifth swimming leg" id="ABBRID0EJ5AE" xlink:type="simple">P5</abbrev>. Male <bold>C</bold> urosome, ventral <bold>D</bold> furcal ramus, dorsal. Scale bars: 20 µm.</p></caption><graphic xmlns:xlink="http://www.w3.org/1999/xlink" xlink:href="zookeys-1035-115-g007.jpg" position="float" orientation="portrait" xlink:type="simple" id="oo_536432.jpg"><uri content-type="original_file" xlink:type="simple">https://binary.pensoft.net/fig/536432</uri></graphic></fig><p><bold><italic><abbrev xmlns:xlink="http://www.w3.org/1999/xlink" xlink:title="sixth swimming leg" id="ABBRID0E25AE" xlink:type="simple">P6</abbrev></italic></bold> (Fig. <xref ref-type="fig" rid="F7">7A</xref>). One-segmented, bearing one naked and one pinnate seta.</p><p><bold><italic>Genital field</italic></bold> (Fig. <xref ref-type="fig" rid="F7">7A</xref>). Situated in the middle of the genital double-somite, with one median genital pore at the boundary between genital somite and first abdominal somite.</p><p><bold>Male</bold> (Fig. <xref ref-type="fig" rid="F8">8A–C</xref>). Habitus as in female except for genital somite separated from first abdominal somite. Total body length 685 µm measured from tip of rostrum to posterior margin of furcal rami. Sexual dimorphism expressed in antennule, antenna (the latter as in female, but without abexopodal seta), <abbrev xmlns:xlink="http://www.w3.org/1999/xlink" xlink:title="second swimming leg" id="ABBRID0EBAAG" xlink:type="simple">P2</abbrev>, <abbrev xmlns:xlink="http://www.w3.org/1999/xlink" xlink:title="fifth swimming leg" id="ABBRID0EFAAG" xlink:type="simple">P5</abbrev> and <abbrev xmlns:xlink="http://www.w3.org/1999/xlink" xlink:title="sixth swimming leg" id="ABBRID0EJAAG" xlink:type="simple">P6</abbrev>.</p><fig id="F8" position="float" orientation="portrait"><object-id xmlns:xlink="http://www.w3.org/1999/xlink" content-type="doi" xlink:type="simple">10.3897/zookeys.1035.61584.figure8</object-id><object-id xmlns:xlink="http://www.w3.org/1999/xlink" content-type="arpha" xlink:type="simple">85C277CC-A598-5BF3-95F5-26A9057BF114</object-id><label>Figure 8.</label><caption><p><italic><tp:taxon-name><tp:taxon-name-part taxon-name-part-type="genus" reg="Tigriopus">Tigriopus</tp:taxon-name-part> <tp:taxon-name-part taxon-name-part-type="species" reg="iranicus">iranicus</tp:taxon-name-part></tp:taxon-name></italic> sp. nov. male. Confocal laser microphotograph <bold>A</bold> habitus, dorsal <bold>B</bold> habitus, lateral <bold>C</bold> habitus, ventral. Scale bar: 100 µm.</p></caption><graphic xmlns:xlink="http://www.w3.org/1999/xlink" xlink:href="zookeys-1035-115-g008.jpg" position="float" orientation="portrait" xlink:type="simple" id="oo_536433.jpg"><uri content-type="original_file" xlink:type="simple">https://binary.pensoft.net/fig/536433</uri></graphic></fig><p><bold><italic>Antennule</italic></bold> (Fig. <xref ref-type="fig" rid="F9">9A, B</xref>). Seven-segmented, chirocerate, with geniculation between sixth and seventh segments. First segment with anterior spinules; segment six largest and swollen, with four multicuspidate elements ventrally; segment seven with acrothek and several denticles on anterior surface. Armature formula: 1(1), 2(1), 3(11), 4(1), 5(1), 6(11+(1+<abbrev xmlns:xlink="http://www.w3.org/1999/xlink" xlink:title="aesthetasc" id="ABBRID0EWBAG" xlink:type="simple">ae</abbrev>)), 7(7+acrothek).</p><fig id="F9" position="float" orientation="portrait"><object-id xmlns:xlink="http://www.w3.org/1999/xlink" content-type="doi" xlink:type="simple">10.3897/zookeys.1035.61584.figure9</object-id><object-id xmlns:xlink="http://www.w3.org/1999/xlink" content-type="arpha" xlink:type="simple">F0E6675D-F7B8-5A7E-8463-8723A154CAE4</object-id><label>Figure 9.</label><caption><p><italic><tp:taxon-name><tp:taxon-name-part taxon-name-part-type="genus" reg="Tigriopus">Tigriopus</tp:taxon-name-part> <tp:taxon-name-part taxon-name-part-type="species" reg="iranicus">iranicus</tp:taxon-name-part></tp:taxon-name></italic> sp. nov. male <bold>A</bold> antennule, ventral <bold>B</bold> antennule, lateral view. Scale bar: 20 µm.</p></caption><graphic xmlns:xlink="http://www.w3.org/1999/xlink" xlink:href="zookeys-1035-115-g009.jpg" position="float" orientation="portrait" xlink:type="simple" id="oo_536434.jpg"><uri content-type="original_file" xlink:type="simple">https://binary.pensoft.net/fig/536434</uri></graphic></fig><p><bold><italic><abbrev xmlns:xlink="http://www.w3.org/1999/xlink" xlink:title="second swimming leg" id="ABBRID0E2CAG" xlink:type="simple">P2</abbrev></italic></bold> (Fig. <xref ref-type="fig" rid="F10">10A</xref>). Praecoxa small and triangular. Coxa and basis as in female, except for basis without anterior pore. Exopod as in female except for additional anterior pore on <abbrev xmlns:xlink="http://www.w3.org/1999/xlink" xlink:title="proximal segments of exopod" id="ABBRID0EEDAG" xlink:type="simple">exp-1</abbrev>. Endopod three-segmented; <abbrev xmlns:xlink="http://www.w3.org/1999/xlink" xlink:title="proximal segments of endopod" id="ABBRID0EIDAG" xlink:type="simple">enp-1</abbrev> largely as in female; <abbrev xmlns:xlink="http://www.w3.org/1999/xlink" xlink:title="middle segments of endopod" id="ABBRID0EMDAG" xlink:type="simple">enp-2</abbrev> with outer apophysis, inner element comparatively shorter than in female and robust, incorporated into the segment, with row of inner strong spinules; <abbrev xmlns:xlink="http://www.w3.org/1999/xlink" xlink:title="distal segments of endopod" id="ABBRID0EQDAG" xlink:type="simple">enp-3</abbrev> small, with three pinnate and one small naked seta.</p><fig id="F10" position="float" orientation="portrait"><object-id xmlns:xlink="http://www.w3.org/1999/xlink" content-type="doi" xlink:type="simple">10.3897/zookeys.1035.61584.figure10</object-id><object-id xmlns:xlink="http://www.w3.org/1999/xlink" content-type="arpha" xlink:type="simple">37D23D52-E42E-5FD7-927D-A1DCE6D27986</object-id><label>Figure 10.</label><caption><p><italic><tp:taxon-name><tp:taxon-name-part taxon-name-part-type="genus" reg="Tigriopus">Tigriopus</tp:taxon-name-part> <tp:taxon-name-part taxon-name-part-type="species" reg="iranicus">iranicus</tp:taxon-name-part></tp:taxon-name></italic> sp. nov. male <bold>A</bold><abbrev xmlns:xlink="http://www.w3.org/1999/xlink" xlink:title="second swimming leg" id="ABBRID0EJEAG" xlink:type="simple">P2</abbrev><bold>B</bold><abbrev xmlns:xlink="http://www.w3.org/1999/xlink" xlink:title="fifth swimming leg" id="ABBRID0EPEAG" xlink:type="simple">P5</abbrev><bold>C</bold><abbrev xmlns:xlink="http://www.w3.org/1999/xlink" xlink:title="sixth swimming leg" id="ABBRID0EVEAG" xlink:type="simple">P6</abbrev>. Scale bars: 20 µm.</p></caption><graphic xmlns:xlink="http://www.w3.org/1999/xlink" xlink:href="zookeys-1035-115-g010.jpg" position="float" orientation="portrait" xlink:type="simple" id="oo_536435.jpg"><uri content-type="original_file" xlink:type="simple">https://binary.pensoft.net/fig/536435</uri></graphic></fig><p><bold><italic><abbrev xmlns:xlink="http://www.w3.org/1999/xlink" xlink:title="fifth swimming leg" id="ABBRID0EDFAG" xlink:type="simple">P5</abbrev></italic></bold> (Fig. <xref ref-type="fig" rid="F10">10B</xref>). Baseoendopods of both legs fused forming continuous plate; endopodal lobe completely incorporated into segment, unarmed, with medial transverse spinular row as shown; outer basal seta naked, with spinules at its base. Exopod rectangular, ornamented with anterior and posterior spinules, with four elements, innermost longest.</p><p><bold><italic><abbrev xmlns:xlink="http://www.w3.org/1999/xlink" xlink:title="sixth swimming leg" id="ABBRID0ERFAG" xlink:type="simple">P6</abbrev></italic></bold> (Fig. <xref ref-type="fig" rid="F10">10C</xref>). Symmetrical, represented by two pinnate and one naked seta, ornamented with spinules.</p></tp:treatment-sec><tp:treatment-sec sec-type="etymology" id="SECID0E1FAG"><title>Etymology.</title><p>The specific epithet <italic>iranicus</italic> refers to the country where the new species was found. It is in the nominative singular. Gender masculine.</p></tp:treatment-sec></tp:taxon-treatment>
