# Supplementary material for: Tigriopus iranicus sp. nov., a new species of Harpacticidae (Copepoda, Crustacea) from Iran, with a redescription of T. raki Bradford, 1967
Source: Zookeys. 2021 Apr 27;1035:115–44. doi: 10.3897/zookeys.1035.61584 (PMC8096802; doi:10.3897/zookeys.1035.61584)
Supplement: XML Treatment for Tigriopus raki [file zookeys.1035.61584-treatment2.xml]

<!DOCTYPE tp:taxon-treatment
  PUBLIC "-//TaxonX//DTD Taxonomic Treatment Publishing DTD v0 20100105//EN" "tax-treatment-NSO.dtd">
<tp:taxon-treatment xmlns:tp="http://www.plazi.org/taxpub"><tp:treatment-meta><kwd-group><label>Taxon classification</label><kwd><named-content xmlns:xlink="http://www.w3.org/1999/xlink" content-type="kingdom">Animalia</named-content></kwd><kwd><named-content xmlns:xlink="http://www.w3.org/1999/xlink" content-type="order">Harpacticoida</named-content></kwd><kwd><named-content xmlns:xlink="http://www.w3.org/1999/xlink" content-type="family">Harpacticidae</named-content></kwd></kwd-group><mixed-citation publication-type="journal"><person-group><name><surname>Nazari</surname><given-names>Fatemeh</given-names></name><name><surname>Mirshamsi</surname><given-names>Omid</given-names></name><name><surname>Arbizu</surname><given-names>Pedro Martínez</given-names></name></person-group><article-title><italic><tp:taxon-name><tp:taxon-name-part taxon-name-part-type="genus" reg="Tigriopus">Tigriopus</tp:taxon-name-part> <tp:taxon-name-part taxon-name-part-type="species" reg="iranicus">iranicus</tp:taxon-name-part></tp:taxon-name></italic> sp. nov., a new species of <tp:taxon-name><tp:taxon-name-part taxon-name-part-type="family">Harpacticidae</tp:taxon-name-part></tp:taxon-name> (<tp:taxon-name><tp:taxon-name-part taxon-name-part-type="subclass">Copepoda</tp:taxon-name-part></tp:taxon-name>, <tp:taxon-name><tp:taxon-name-part taxon-name-part-type="subphylum">Crustacea</tp:taxon-name-part></tp:taxon-name>) from Iran, with a redescription of <italic><tp:taxon-name><tp:taxon-name-part taxon-name-part-type="genus" reg="Tigriopus">T.</tp:taxon-name-part> <tp:taxon-name-part taxon-name-part-type="species" reg="raki">raki</tp:taxon-name-part></tp:taxon-name></italic> Bradford, 1967</article-title><source>Zookeys</source><day>27</day><month>4</month><year>2021</year><volume>1035</volume><fpage>115</fpage><lpage>144</lpage><pub-id pub-id-type="doi">10.3897/zookeys.1035.61584</pub-id></mixed-citation></tp:treatment-meta><tp:nomenclature><tp:taxon-name><object-id xmlns:xlink="http://www.w3.org/1999/xlink" content-type="arpha" xlink:type="simple">3FD7F342-C33E-54C6-94BE-E139264D30E6</object-id>
                <tp:taxon-name-part taxon-name-part-type="genus" reg="Tigriopus">Tigriopus</tp:taxon-name-part>
                <tp:taxon-name-part taxon-name-part-type="species" reg="raki">raki</tp:taxon-name-part>
              </tp:taxon-name><tp:taxon-authority>Bradford, 1967</tp:taxon-authority></tp:nomenclature><tp:treatment-sec sec-type="material" id="SECID0ENHAG"><title>Material examined.</title><p>One female (SMF 37261/1-13) and one male (SMF 37262/1-10) paratype (<named-content xmlns:xlink="http://www.w3.org/1999/xlink" content-type="dwc:institutional_code" xlink:type="simple">NIWA</named-content> 1610 P-33) dissected and mounted on slides, and three females and two males preserved in ethanol (SMF 37263).</p></tp:treatment-sec><tp:treatment-sec sec-type="type locality" id="SECID0EYHAG"><title>Type locality.</title><p>Leigh, north of Auckland, at about <named-content xmlns:xlink="http://www.w3.org/1999/xlink" content-type="dwc:verbatimCoordinates" xlink:type="simple"><named-content content-type="geo-json" specific-use="{&#34;type&#34;:&#34;Point&#34;,&#34;coordinates&#34;:[174.750000,-36.500000]}" id="NCID0EBIAG" xlink:type="simple">36°30'S, 174°45'E</named-content></named-content> on the east coast. Habitat: marine, in splash zone pool.</p></tp:treatment-sec><tp:treatment-sec sec-type="redescription" id="SECID0EGIAG"><title>Redescription.</title><p><bold>Female.</bold> Total body length 560 µm, measured from tip of rostrum to posterior margin of furcal rami. Few sensilla scattered on body surface (Fig. <xref ref-type="fig" rid="F12">12A, B</xref>).</p><p><bold><italic><tp:taxon-name><tp:taxon-name-part taxon-name-part-type="genus" reg="Prosome">Prosome</tp:taxon-name-part></tp:taxon-name></italic></bold> (Figs <xref ref-type="fig" rid="F11">11A, B</xref>, <xref ref-type="fig" rid="F12">12A, B</xref>). Four-segmented, including cephalothorax with first pedigerous somite incorporated, and three free pedigerous somites. Tergite of first pedigerous somite remarkable from dorsal and lateral view (Figs <xref ref-type="fig" rid="F11">11A, B</xref>, <xref ref-type="fig" rid="F12">12A, B</xref>; marked by an arrow in Fig. <xref ref-type="fig" rid="F12">12A, B</xref>). Hyaline frills on posterior and lateral margins smooth. <bold><italic>Rostrum</italic></bold> (Fig. <xref ref-type="fig" rid="F13">13A</xref>) bell-shaped, defined at base, without sensilla.</p><fig id="F11" position="float" orientation="portrait"><object-id xmlns:xlink="http://www.w3.org/1999/xlink" content-type="doi" xlink:type="simple">10.3897/zookeys.1035.61584.figure11</object-id><object-id xmlns:xlink="http://www.w3.org/1999/xlink" content-type="arpha" xlink:type="simple">8EAF4BBA-8D03-5829-A883-D3B17713CC2C</object-id><label>Figure 11.</label><caption><p><italic><tp:taxon-name><tp:taxon-name-part taxon-name-part-type="genus" reg="Tigriopus">Tigriopus</tp:taxon-name-part> <tp:taxon-name-part taxon-name-part-type="species" reg="raki">raki</tp:taxon-name-part></tp:taxon-name></italic>. female. Confocal laser microphotograph <bold>A</bold> habitus, dorsal <bold>B</bold> habitus, lateral <bold>C</bold> habitus, ventral. Scale bar: 100 µm.</p></caption><graphic xmlns:xlink="http://www.w3.org/1999/xlink" xlink:href="zookeys-1035-115-g011.jpg" position="float" orientation="portrait" xlink:type="simple" id="oo_536436.jpg"><uri content-type="original_file" xlink:type="simple">https://binary.pensoft.net/fig/536436</uri></graphic></fig><fig id="F12" position="float" orientation="portrait"><object-id xmlns:xlink="http://www.w3.org/1999/xlink" content-type="doi" xlink:type="simple">10.3897/zookeys.1035.61584.figure12</object-id><object-id xmlns:xlink="http://www.w3.org/1999/xlink" content-type="arpha" xlink:type="simple">52E1E492-F168-52EE-99C1-5995B9FD85BD</object-id><label>Figure 12.</label><caption><p><italic><tp:taxon-name><tp:taxon-name-part taxon-name-part-type="genus" reg="Tigriopus">Tigriopus</tp:taxon-name-part> <tp:taxon-name-part taxon-name-part-type="species" reg="raki">raki</tp:taxon-name-part></tp:taxon-name></italic> female <bold>A</bold> habitus, dorsal (tergite of first pedigerous somite arrowed) <bold>B</bold> habitus, lateral (tergite of first pedigerous somite arrowed) <bold>C</bold> anal somite and furcal rami, dorsal. Scale bars: 50 µm (<bold>A, B</bold>), 20 µm (<bold>C</bold>).</p></caption><graphic xmlns:xlink="http://www.w3.org/1999/xlink" xlink:href="zookeys-1035-115-g012.jpg" position="float" orientation="portrait" xlink:type="simple" id="oo_536437.jpg"><uri content-type="original_file" xlink:type="simple">https://binary.pensoft.net/fig/536437</uri></graphic></fig><p><bold><italic>Urosome</italic></bold> (Figs <xref ref-type="fig" rid="F11">11A, C</xref>, <xref ref-type="fig" rid="F12">12A, B</xref>). Five-segmented, comprising fifth pedigerous somite, genital double-somite, two free abdominal somites and telson. Genital double-somite completely fused dorsally and ventrally, boundary between two somites slightly distinguishable by lateral internal chitinous rib. With spinulose rows on first and second abdominal somites. Anal operculum semicircular, smooth.</p><p><bold><italic>Furcal rami</italic></bold> (Fig. <xref ref-type="fig" rid="F12">12C</xref>) slightly wider than long; with outer and distal spinulose rows. Lateral seta I smooth, implanted in middle of ramus. Seta II smooth, longer than seta I, located subdistally. Seta III smooth, displaced ventrally, subdistal. Setae IV and V pinnate, located on distal margin. Seta VI smooth inserted on distal, inner corner. Seta VII tri-articulated and smooth, dorsally located near distal inner margin.</p><p><bold><italic>Antennule</italic></bold> (Fig. <xref ref-type="fig" rid="F13">13A</xref>). Nine-segmented. All segments smooth except for first segment with few spinules. Five apical segments shorter than first two segments combined. Segment eight very small. Ninth segment with apical acrothek. Armature formula: 1 (1), 2(12), 3(8), 4(4+(1+<abbrev xmlns:xlink="http://www.w3.org/1999/xlink" xlink:title="aesthetasc" id="ABBRID0EZNAG" xlink:type="simple">ae</abbrev>)), 5(1), 6(4), 7(3), 8(1), 9(5+acrothek).</p><fig id="F13" position="float" orientation="portrait"><object-id xmlns:xlink="http://www.w3.org/1999/xlink" content-type="doi" xlink:type="simple">10.3897/zookeys.1035.61584.figure13</object-id><object-id xmlns:xlink="http://www.w3.org/1999/xlink" content-type="arpha" xlink:type="simple">71B3A0F2-EC2A-5003-B4B5-12EBA0704890</object-id><label>Figure 13.</label><caption><p><italic><tp:taxon-name><tp:taxon-name-part taxon-name-part-type="genus" reg="Tigriopus">Tigriopus</tp:taxon-name-part> <tp:taxon-name-part taxon-name-part-type="species" reg="raki">raki</tp:taxon-name-part></tp:taxon-name></italic> female <bold>A</bold> rostrum and antennule <bold>B</bold> antenna <bold>C</bold> mandible <bold>D</bold> cutting edge of mandible. Scale bars: 20 µm (<bold>A–C</bold>), 10 µm (<bold>D</bold>).</p></caption><graphic xmlns:xlink="http://www.w3.org/1999/xlink" xlink:href="zookeys-1035-115-g013.jpg" position="float" orientation="portrait" xlink:type="simple" id="oo_536438.jpg"><uri content-type="original_file" xlink:type="simple">https://binary.pensoft.net/fig/536438</uri></graphic></fig><p><bold><italic>Antenna</italic></bold> (Fig. <xref ref-type="fig" rid="F13">13B</xref>). Consisting of coxa, allobasis and one free endopodal segment. Coxa without ornamentation. Allobasis longest, with proximal inner spinules, with pinnate abexopodal seta. Exopod three-segmented; first segment longest with two pinnate setae; second segment shortest, with one pinnate seta; last segment bearing two pinnate setae. Free endopodal segment ornamented with long spinules and with outer distal frill, with two lateral and one subdistal inner spine, four apical pinnate setae, and one tiny smooth outer distal seta.</p><p><bold><italic>Mandible</italic></bold> (Fig. <xref ref-type="fig" rid="F13">13C, D</xref>). Coxa with anterior row of spinules. Gnathobase well developed; with two rows of blunt teeth and a comb-like structure; with one long pinnate seta. Basis ornamented with spinules; with one naked seta. Both rami one-segmented. Endopod with two pinnate and one naked seta laterally; with five distal setae fused at their bases. Exopod with two lateral setae, and four apical naked elements fused basally to segment.</p><p><bold><italic>Maxillule</italic></bold> (Fig. <xref ref-type="fig" rid="F14">14A</xref>). Arthrite of praecoxa well developed; ornamented with spinules; bearing one tiny and eight developed spines apically, with two surface setae. Coxal endite with spinular row on distal margin; with three spinulose setae. Basis ornamented with spinules on anterior and posterior surface; with three subdistal naked setae, and two distal elements of which one visibly stronger and spinulose. Endopod with three naked setae fused to segment. Exopod rectangular, armed with three naked setae.</p><fig id="F14" position="float" orientation="portrait"><object-id xmlns:xlink="http://www.w3.org/1999/xlink" content-type="doi" xlink:type="simple">10.3897/zookeys.1035.61584.figure14</object-id><object-id xmlns:xlink="http://www.w3.org/1999/xlink" content-type="arpha" xlink:type="simple">10FDE9BF-7581-5AEE-900E-B96AB4B1AAE1</object-id><label>Figure 14.</label><caption><p><italic><tp:taxon-name><tp:taxon-name-part taxon-name-part-type="genus" reg="Tigriopus">Tigriopus</tp:taxon-name-part> <tp:taxon-name-part taxon-name-part-type="species" reg="raki">raki</tp:taxon-name-part></tp:taxon-name></italic> female <bold>A</bold> maxillule <bold>B</bold> maxilla <bold>C</bold> medial and distal syncoxal endites of the maxilla <bold>D</bold> maxilliped <bold>E</bold><abbrev xmlns:xlink="http://www.w3.org/1999/xlink" xlink:title="first swimming leg" id="ABBRID0EIRAG" xlink:type="simple">P1</abbrev>. Scale bars: 20 µm.</p></caption><graphic xmlns:xlink="http://www.w3.org/1999/xlink" xlink:href="zookeys-1035-115-g014.jpg" position="float" orientation="portrait" xlink:type="simple" id="oo_536439.jpg"><uri content-type="original_file" xlink:type="simple">https://binary.pensoft.net/fig/536439</uri></graphic></fig><p><bold><italic>Maxilla</italic></bold> (Fig. <xref ref-type="fig" rid="F14">14B, C</xref>). Syncoxa with three endites; ornamented with subdistal medial and outer spinules; praecoxal endite bilobed, each lobe with two pinnate setae; coxal endites (Fig. <xref ref-type="fig" rid="F14">14C</xref>) with two and three pinnate setae, respectively. Allobasis with strong unipinnate claw and one posterior and one anterior strong pinnate seta. Endopod one-segmented, with two naked setae.</p><p><bold><italic>Maxilliped</italic></bold> (Fig. <xref ref-type="fig" rid="F14">14D</xref>). Syncoxa ornamented with hair-like outer spinules and with inner spinules; with one naked inner seta. Basis with medial spinules of variable lengths; with one spinulose seta. Endopod drawn out into strong claw; with one cylindrical process carrying one naked seta apically and one tiny naked seta basally.</p><p><bold><italic>Swimming legs 1–4</italic></bold> (Figs <xref ref-type="fig" rid="F14">14E</xref>, <xref ref-type="fig" rid="F15">15A</xref>, <xref ref-type="fig" rid="F16">16A, B</xref>) biramous; rami three-segmented; ornamented with spinules of different sizes; exopod slightly longer than endopod. Setal formula as follows:</p><table-wrap position="float" orientation="portrait"><table id="TID0E1ABG" rules="all"><tbody><tr><td rowspan="1" colspan="1"/><td rowspan="1" colspan="1">
                        <bold>Coxa</bold>
                      </td><td rowspan="1" colspan="1">
                        <bold>Basis</bold>
                      </td><td rowspan="1" colspan="1">
                        <bold>Exopod</bold>
                      </td><td rowspan="1" colspan="1">
                        <bold>Endopod</bold>
                      </td></tr><tr><td rowspan="1" colspan="1">Leg 1</td><td rowspan="1" colspan="1">0–0</td><td rowspan="1" colspan="1">1–1</td><td rowspan="1" colspan="1">I–0; I–1; V</td><td rowspan="1" colspan="1">0–1, 0–0; II+1</td></tr><tr><td rowspan="1" colspan="1">Leg 2</td><td rowspan="1" colspan="1">0–0</td><td rowspan="1" colspan="1">1–0</td><td rowspan="1" colspan="1">I–1; I–1; III, II, 2</td><td rowspan="1" colspan="1">0–1; 0–1; I,2,1</td></tr><tr><td rowspan="1" colspan="1">Leg 3</td><td rowspan="1" colspan="1">0–0</td><td rowspan="1" colspan="1">1–0</td><td rowspan="1" colspan="1">I–1; I–1; III, II, 2</td><td rowspan="1" colspan="1">0–1; 0–1; I,2,1</td></tr><tr><td rowspan="1" colspan="1">Leg 4</td><td rowspan="1" colspan="1">0–0</td><td rowspan="1" colspan="1">1–0</td><td rowspan="1" colspan="1">I–1; I–1; III, II, 3</td><td rowspan="1" colspan="1">0–1; 0–0; I,2,1</td></tr></tbody></table></table-wrap><fig id="F15" position="float" orientation="portrait"><object-id xmlns:xlink="http://www.w3.org/1999/xlink" content-type="doi" xlink:type="simple">10.3897/zookeys.1035.61584.figure15</object-id><object-id xmlns:xlink="http://www.w3.org/1999/xlink" content-type="arpha" xlink:type="simple">2D0BE413-B546-5071-9CEF-9E4C72F0C457</object-id><label>Figure 15.</label><caption><p><italic><tp:taxon-name><tp:taxon-name-part taxon-name-part-type="genus" reg="Tigriopus">Tigriopus</tp:taxon-name-part> <tp:taxon-name-part taxon-name-part-type="species" reg="raki">raki</tp:taxon-name-part></tp:taxon-name></italic> female <bold>A</bold><abbrev xmlns:xlink="http://www.w3.org/1999/xlink" xlink:title="second swimming leg" id="ABBRID0EEXAG" xlink:type="simple">P2</abbrev><bold>B</bold> male. <abbrev xmlns:xlink="http://www.w3.org/1999/xlink" xlink:title="second swimming leg" id="ABBRID0EKXAG" xlink:type="simple">P2</abbrev>. Scale bar: 20 µm.</p></caption><graphic xmlns:xlink="http://www.w3.org/1999/xlink" xlink:href="zookeys-1035-115-g015.jpg" position="float" orientation="portrait" xlink:type="simple" id="oo_536440.jpg"><uri content-type="original_file" xlink:type="simple">https://binary.pensoft.net/fig/536440</uri></graphic></fig><p><bold><italic><abbrev xmlns:xlink="http://www.w3.org/1999/xlink" xlink:title="first swimming leg" id="ABBRID0EYXAG" xlink:type="simple">P1</abbrev></italic></bold> (Fig. <xref ref-type="fig" rid="F14">14E</xref>). Intercoxal sclerite slender and smooth. Praecoxa triangular, with anterior medial spinules. Coxa ornamented with large outer and distal medial spinules. Basis with spinules on anterior surface; outer seta stout and pinnate; inner seta long and naked. Endopod shorter than first two exopodal segments combined; <abbrev xmlns:xlink="http://www.w3.org/1999/xlink" xlink:title="proximal segments of endopod" id="ABBRID0EBYAG" xlink:type="simple">enp-1</abbrev> approximately as long as <abbrev xmlns:xlink="http://www.w3.org/1999/xlink" xlink:title="proximal segments of exopod" id="ABBRID0EFYAG" xlink:type="simple">exp-1</abbrev>, with one inner long pinnate seta at two-thirds length of segment, with long inner spinules; <abbrev xmlns:xlink="http://www.w3.org/1999/xlink" xlink:title="middle segments of endopod" id="ABBRID0EJYAG" xlink:type="simple">enp-2</abbrev> and <abbrev xmlns:xlink="http://www.w3.org/1999/xlink" xlink:title="distal segments of endopod" id="ABBRID0ENYAG" xlink:type="simple">enp-3</abbrev> small, <abbrev xmlns:xlink="http://www.w3.org/1999/xlink" xlink:title="middle segments of endopod" id="ABBRID0ERYAG" xlink:type="simple">enp-2</abbrev> unarmed, <abbrev xmlns:xlink="http://www.w3.org/1999/xlink" xlink:title="distal segments of endopod" id="ABBRID0EVYAG" xlink:type="simple">enp-3</abbrev> armed with two strong claws and one tiny seta at base of claw. Exp-1 with spinules along outer margin, outer flagellate spine unipinnate; <abbrev xmlns:xlink="http://www.w3.org/1999/xlink" xlink:title="middle segments of exopod" id="ABBRID0EZYAG" xlink:type="simple">exp-2</abbrev> with curved outer margin, with one pinnate outer spine at about mid-length, and one pinnate inner distal seta; <abbrev xmlns:xlink="http://www.w3.org/1999/xlink" xlink:title="distal segments of exopod" id="ABBRID0E4YAG" xlink:type="simple">exp-3</abbrev> reduced, with four claws and one spine.</p><p><bold><italic><abbrev xmlns:xlink="http://www.w3.org/1999/xlink" xlink:title="second swimming leg" id="ABBRID0EGZAG" xlink:type="simple">P2</abbrev></italic></bold> (Fig. <xref ref-type="fig" rid="F15">15A</xref>). Praecoxa small and triangular, with spinules as shown. Coxa ornamented with spinules. Basis with pinnate outer seta and anterior spinules. Endopodal segments with spinules on outer margin; <abbrev xmlns:xlink="http://www.w3.org/1999/xlink" xlink:title="proximal segments of endopod" id="ABBRID0EPZAG" xlink:type="simple">enp-1</abbrev> and <abbrev xmlns:xlink="http://www.w3.org/1999/xlink" xlink:title="middle segments of endopod" id="ABBRID0ETZAG" xlink:type="simple">enp-2</abbrev> with long pinnate inner seta; <abbrev xmlns:xlink="http://www.w3.org/1999/xlink" xlink:title="distal segments of endopod" id="ABBRID0EXZAG" xlink:type="simple">enp-3</abbrev> with three pinnate setae and one pinnate spine. Exp-1 and -2 armed with one outer pinnate spine and one pinnate inner seta; <abbrev xmlns:xlink="http://www.w3.org/1999/xlink" xlink:title="distal segments of exopod" id="ABBRID0E2ZAG" xlink:type="simple">exp-3</abbrev> with three outer pinnate spines, one outer and one inner element ornamented as shown, and two inner pinnate setae.</p><p><bold><italic><abbrev xmlns:xlink="http://www.w3.org/1999/xlink" xlink:title="third swimming leg" id="ABBRID0EE1AG" xlink:type="simple">P3</abbrev></italic></bold> (Fig. <xref ref-type="fig" rid="F16">16A</xref>). Intercoxal sclerite rectangular, smooth and longer than wide. Similar to <abbrev xmlns:xlink="http://www.w3.org/1999/xlink" xlink:title="second swimming leg" id="ABBRID0EN1AG" xlink:type="simple">P2</abbrev>, except praecoxa unornamented and basal outer seta naked.</p><fig id="F16" position="float" orientation="portrait"><object-id xmlns:xlink="http://www.w3.org/1999/xlink" content-type="doi" xlink:type="simple">10.3897/zookeys.1035.61584.figure16</object-id><object-id xmlns:xlink="http://www.w3.org/1999/xlink" content-type="arpha" xlink:type="simple">5085A113-ABEC-5132-8856-5864FEF27A47</object-id><label>Figure 16.</label><caption><p><italic><tp:taxon-name><tp:taxon-name-part taxon-name-part-type="genus" reg="Tigriopus">Tigriopus</tp:taxon-name-part> <tp:taxon-name-part taxon-name-part-type="species" reg="raki">raki</tp:taxon-name-part></tp:taxon-name></italic> female <bold>A</bold><abbrev xmlns:xlink="http://www.w3.org/1999/xlink" xlink:title="third swimming leg" id="ABBRID0EG2AG" xlink:type="simple">P3</abbrev><bold>B</bold><abbrev xmlns:xlink="http://www.w3.org/1999/xlink" xlink:title="fourth swimming leg" id="ABBRID0EM2AG" xlink:type="simple">P4</abbrev>. Scale bar: 20 µm.</p></caption><graphic xmlns:xlink="http://www.w3.org/1999/xlink" xlink:href="zookeys-1035-115-g016.jpg" position="float" orientation="portrait" xlink:type="simple" id="oo_536441.jpg"><uri content-type="original_file" xlink:type="simple">https://binary.pensoft.net/fig/536441</uri></graphic></fig><p><bold><italic><abbrev xmlns:xlink="http://www.w3.org/1999/xlink" xlink:title="fourth swimming leg" id="ABBRID0E12AG" xlink:type="simple">P4</abbrev></italic></bold> (16B). Praecoxa triangular and unornamented. Coxa and basis largely as in <abbrev xmlns:xlink="http://www.w3.org/1999/xlink" xlink:title="third swimming leg" id="ABBRID0E62AG" xlink:type="simple">P3</abbrev>. Enp-1 with one large pinnate inner seta; <abbrev xmlns:xlink="http://www.w3.org/1999/xlink" xlink:title="middle segments of endopod" id="ABBRID0ED3AG" xlink:type="simple">enp-2</abbrev> unarmed; <abbrev xmlns:xlink="http://www.w3.org/1999/xlink" xlink:title="distal segments of endopod" id="ABBRID0EH3AG" xlink:type="simple">enp-3</abbrev> with three pinnate setae and one pinnate spine. Exp-1 and -2 each with one outer pinnate spine and one inner pinnate seta; <abbrev xmlns:xlink="http://www.w3.org/1999/xlink" xlink:title="distal segments of exopod" id="ABBRID0EL3AG" xlink:type="simple">exp-3</abbrev> with three pinnate outer spines, one outer and inner distal element ornamented as shown, and three pinnate setae.</p><p><bold><italic><abbrev xmlns:xlink="http://www.w3.org/1999/xlink" xlink:title="fifth swimming leg" id="ABBRID0EU3AG" xlink:type="simple">P5</abbrev></italic></bold> (Fig. <xref ref-type="fig" rid="F17">17B</xref>). Baseoendopod and exopod separated. Basal outer seta long and naked. Endopodal lobe ornamented with long spinules along inner and outer margin, with inner tube-pore and median pore on anterior surface, with four pinnate setae. Exopod rectangular, longer than endopodal lobe, furnished with spinules on anterior and posterior surface, with five pinnate setae.</p><fig id="F17" position="float" orientation="portrait"><object-id xmlns:xlink="http://www.w3.org/1999/xlink" content-type="doi" xlink:type="simple">10.3897/zookeys.1035.61584.figure17</object-id><object-id xmlns:xlink="http://www.w3.org/1999/xlink" content-type="arpha" xlink:type="simple">7F4FAE8C-7E54-5CA6-9DEA-2853430E2907</object-id><label>Figure 17.</label><caption><p><italic><tp:taxon-name><tp:taxon-name-part taxon-name-part-type="genus" reg="Tigriopus">Tigriopus</tp:taxon-name-part> <tp:taxon-name-part taxon-name-part-type="species" reg="raki">raki</tp:taxon-name-part></tp:taxon-name></italic> female <bold>A</bold> urosome, ventral <bold>B</bold><abbrev xmlns:xlink="http://www.w3.org/1999/xlink" xlink:title="fifth swimming leg" id="ABBRID0EU4AG" xlink:type="simple">P5</abbrev>. Male <bold>C</bold><abbrev xmlns:xlink="http://www.w3.org/1999/xlink" xlink:title="fifth swimming leg" id="ABBRID0E14AG" xlink:type="simple">P5</abbrev><bold>D</bold><abbrev xmlns:xlink="http://www.w3.org/1999/xlink" xlink:title="sixth swimming leg" id="ABBRID0EA5AG" xlink:type="simple">P6</abbrev>. Scale bars: 20 µm.</p></caption><graphic xmlns:xlink="http://www.w3.org/1999/xlink" xlink:href="zookeys-1035-115-g017.jpg" position="float" orientation="portrait" xlink:type="simple" id="oo_536442.jpg"><uri content-type="original_file" xlink:type="simple">https://binary.pensoft.net/fig/536442</uri></graphic></fig><p><bold><italic><abbrev xmlns:xlink="http://www.w3.org/1999/xlink" xlink:title="sixth swimming leg" id="ABBRID0EO5AG" xlink:type="simple">P6</abbrev></italic></bold> (Fig. <xref ref-type="fig" rid="F17">17A</xref>). Situated on anterior part of genital-double somite, with two pinnate and one small naked seta.</p><p><bold><italic>Genital field</italic></bold> (Fig. <xref ref-type="fig" rid="F17">17A</xref>). Copulatory pore approximately in middle of genital double-somite.</p><p><bold>Male</bold> (Fig. <xref ref-type="fig" rid="F18">18A–C</xref>). Habitus as in female, except genital somite separated from first abdominal somite. Total body length 600 µm measured from tip of rostrum to posterior margin of furcal rami. Sexual dimorphism expressed in antennule, antenna (without abexopodal seta), <abbrev xmlns:xlink="http://www.w3.org/1999/xlink" xlink:title="second swimming leg" id="ABBRID0ET6AG" xlink:type="simple">P2</abbrev>, <abbrev xmlns:xlink="http://www.w3.org/1999/xlink" xlink:title="fifth swimming leg" id="ABBRID0EX6AG" xlink:type="simple">P5</abbrev> and <abbrev xmlns:xlink="http://www.w3.org/1999/xlink" xlink:title="sixth swimming leg" id="ABBRID0E26AG" xlink:type="simple">P6</abbrev>.</p><fig id="F18" position="float" orientation="portrait"><object-id xmlns:xlink="http://www.w3.org/1999/xlink" content-type="doi" xlink:type="simple">10.3897/zookeys.1035.61584.figure18</object-id><object-id xmlns:xlink="http://www.w3.org/1999/xlink" content-type="arpha" xlink:type="simple">0D9CE187-3386-5EDC-AE66-128E81591EDE</object-id><label>Figure 18.</label><caption><p><italic><tp:taxon-name><tp:taxon-name-part taxon-name-part-type="genus" reg="Tigriopus">Tigriopus</tp:taxon-name-part> <tp:taxon-name-part taxon-name-part-type="species" reg="raki">raki</tp:taxon-name-part></tp:taxon-name></italic> male. Confocal laser microphotograph <bold>A</bold> habitus, dorsal <bold>B</bold> habitus, lateral <bold>C</bold> habitus, ventral. Scale bar: 100 µm.</p></caption><graphic xmlns:xlink="http://www.w3.org/1999/xlink" xlink:href="zookeys-1035-115-g018.jpg" position="float" orientation="portrait" xlink:type="simple" id="oo_536443.jpg"><uri content-type="original_file" xlink:type="simple">https://binary.pensoft.net/fig/536443</uri></graphic></fig><p><bold><italic>Antennule</italic></bold> (Fig. <xref ref-type="fig" rid="F19">19A, B</xref>). Seven-segmented, chirocerate; with geniculation between segments 6 and 7. First segment ornamented with spinules around seta. Segment 5 smallest. Segment 6 largest and swollen, with three multicuspidate elements and one club-like element ventrally. Segment 7 with membranous element and three ventral teeth. Armature formula as follows: 1 (1), 2(1), 3(12), 4(7), 5(1), 6(13+(1+<abbrev xmlns:xlink="http://www.w3.org/1999/xlink" xlink:title="aesthetasc" id="ABBRID0EIBBG" xlink:type="simple">ae</abbrev>)),7(7+acrothek).</p><fig id="F19" position="float" orientation="portrait"><object-id xmlns:xlink="http://www.w3.org/1999/xlink" content-type="doi" xlink:type="simple">10.3897/zookeys.1035.61584.figure19</object-id><object-id xmlns:xlink="http://www.w3.org/1999/xlink" content-type="arpha" xlink:type="simple">43D08C97-2EC0-5FCD-986B-EE8879946A33</object-id><label>Figure 19.</label><caption><p><italic><tp:taxon-name><tp:taxon-name-part taxon-name-part-type="genus" reg="Tigriopus">Tigriopus</tp:taxon-name-part> <tp:taxon-name-part taxon-name-part-type="species" reg="raki">raki</tp:taxon-name-part></tp:taxon-name></italic> male <bold>A</bold> antennule, ventral <bold>B</bold> last segment of the antennule. Scale bar: 20 µm.</p></caption><graphic xmlns:xlink="http://www.w3.org/1999/xlink" xlink:href="zookeys-1035-115-g019.jpg" position="float" orientation="portrait" xlink:type="simple" id="oo_536444.jpg"><uri content-type="original_file" xlink:type="simple">https://binary.pensoft.net/fig/536444</uri></graphic></fig><p><bold><italic><abbrev xmlns:xlink="http://www.w3.org/1999/xlink" xlink:title="second swimming leg" id="ABBRID0ENCBG" xlink:type="simple">P2</abbrev></italic></bold> (Fig. <xref ref-type="fig" rid="F15">15B</xref>). Coxa with spinules and frill anteriorly. Basis with anterior frill, and with outer naked seta. Enp-2 with outer apophysis and pinnate inner seta. Enp-3 with one pinnate inner seta, two naked reduced apical setae, and one naked spine.</p><p><bold><italic><abbrev xmlns:xlink="http://www.w3.org/1999/xlink" xlink:title="fifth swimming leg" id="ABBRID0E2CBG" xlink:type="simple">P5</abbrev></italic></bold> (Fig. <xref ref-type="fig" rid="F17">17C</xref>). Baseoendopod of both legs fused, endopodal lobe completely absorbed into segment, unarmed. Basal seta naked and long. Exopod rectangular with four strong pinnate setae.</p><p><bold><italic><abbrev xmlns:xlink="http://www.w3.org/1999/xlink" xlink:title="sixth swimming leg" id="ABBRID0EJDBG" xlink:type="simple">P6</abbrev></italic></bold> (Fig. <xref ref-type="fig" rid="F17">17D</xref>). Symmetrical, with one outer naked and one inner pinnate seta.</p></tp:treatment-sec></tp:taxon-treatment>
