# Supplementary material for: Tigriopus iranicus sp. nov., a new species of Harpacticidae (Copepoda, Crustacea) from Iran, with a redescription of T. raki Bradford, 1967
Source: Zookeys. 2021 Apr 27;1035:115–44. doi: 10.3897/zookeys.1035.61584 (PMC8096802; doi:10.3897/zookeys.1035.61584)
Supplement: Supplementary material 1 — Geographic coordinates [file zookeys-1035-115-s001.csv]

Species name	Latitude	Longitude
Tigriopus iranicus sp. nov.	53ø 1'15.41"E	27ø 7'9.05"N
Tigriopus iranicus sp. nov.	58ø52'11.69"E	25ø32'6.35"N
Tigriopus iranicus sp. nov.	61ø30'6.59"E	25ø 9'55.92"N
Tigriopus iranicus sp. nov.	56ø30'5.12"E	27ø 3'45.66"N
